# Supplementary material for: Circulating Human Metabolites Resulting from TOTUM-070 Absorption (a Plant-Based, Polyphenol-Rich Ingredient) Improve Lipid Metabolism in Human Hepatocytes: Lessons from an Original Ex Vivo Clinical Trial
Source: Nutrients. 2023 Apr 14;15(8):1903. doi: 10.3390/nu15081903 (PMC10145174; doi:10.3390/nu15081903)
Supplement: Supplementary file 1 [file nutrients-15-01903-s001.zip]

Archive with 1 entries (1 files):
- nutrients-2310522-supplementary.pdf
